# Supplementary material for: The longitudinal course of posttraumatic stress disorder symptoms in war survivors: Insights from cross‐lagged panel network analyses
Source: J Trauma Stress. 2022 Jan 14;35(3):879–90. doi: 10.1002/jts.22795 (PMC9303894; doi:10.1002/jts.22795)
Supplement: Supplementary file 1 — Supporting Material [file JTS-35-879-s002.csv]

	nodeOut	nodeIn	value	DomainOut	DomainIn
1	Ha3	Av5	0,137110970690547	Hyperarousal	Avoidance
2	Ha3	Av3	0,12195450960525	Hyperarousal	Avoidance
3	Sd1	In4	0,0991850692779029	Sleep disturbance	Intrusion
4	AV6	Av5	0,095069145797981	Avoidance	Avoidance
5	Ha4	Ha3	0,0941534688679905	Hyperarousal	Hyperarousal
6	Sd1	In2	0,0939713188907683	Sleep disturbance	Intrusion
7	Ha3	Nb1	0,0865871551425627	Hyperarousal	Numbing
8	Ha1	In3	0,0848004454226409	Hyperarousal	Intrusion
9	Ha4	In5	0,0827786360129875	Hyperarousal	Intrusion
10	Ha2	Sd2	0,0810290193585496	Hyperarousal	Sleep disturbance
11	Ha5	Ha2	0,0807517537962761	Hyperarousal	Hyperarousal
12	Sd1	Av5	0,0800512324624803	Sleep disturbance	Avoidance
13	Ha4	Ha5	0,0800498678318522	Hyperarousal	Hyperarousal
14	Ha4	In4	0,0795951055620659	Hyperarousal	Intrusion
15	Ha3	AV6	0,077806259964937	Hyperarousal	Avoidance
16	In3	Av1	0,0757457907065379	Intrusion	Avoidance
17	Av1	Av4	0,0736531798508784	Avoidance	Avoidance
18	Av5	In5	0,0729544356729022	Avoidance	Intrusion
19	Sd1	In6	0,071994461136134	Sleep disturbance	Intrusion
20	Ha5	Ha4	0,0706850200023558	Hyperarousal	Hyperarousal
21	Sd3	In5	0,0702703246668562	Sleep disturbance	Intrusion
22	Sd3	AV6	0,0702066835970828	Sleep disturbance	Avoidance
23	Ha3	Sd3	0,069388908749135	Hyperarousal	Sleep disturbance
24	Ha4	Nb1	0,0693343154538099	Hyperarousal	Numbing
25	In3	Ha1	0,0691866624400608	Intrusion	Hyperarousal
26	Ha4	Ha1	0,068378625781321	Hyperarousal	Hyperarousal
27	Ha1	In2	0,0682399704474637	Hyperarousal	Intrusion
28	Ha4	Sd3	0,0682260957144644	Hyperarousal	Sleep disturbance
29	AV6	Av3	0,0681072474919471	Avoidance	Avoidance
30	Ha3	Ha1	0,0654113543798549	Hyperarousal	Hyperarousal
31	Nb1	In5	0,0642962480404378	Numbing	Intrusion
32	Ha3	Av4	0,06339852849753	Hyperarousal	Avoidance
33	Ha2	Av5	0,062617113473987	Hyperarousal	Avoidance
34	Sd1	Av1	0,0620148392688537	Sleep disturbance	Avoidance
35	In3	Sd1	0,0614005945879267	Intrusion	Sleep disturbance
36	Ha2	Av2	0,0613170984408139	Hyperarousal	Avoidance
37	AV6	Av1	0,0610626664349993	Avoidance	Avoidance
38	In6	In1	0,0607480472178439	Intrusion	Intrusion
39	Sd3	Ha4	0,0603198225454677	Sleep disturbance	Hyperarousal
40	Sd1	In1	0,0597261464258984	Sleep disturbance	Intrusion
41	Av5	AV6	0,0582719763216815	Avoidance	Avoidance
42	Ha1	Ha2	0,0578639485333701	Hyperarousal	Hyperarousal
43	Ha4	Av2	0,0574874673127303	Hyperarousal	Avoidance
44	Ha5	Sd3	0,057075617622733	Hyperarousal	Sleep disturbance
45	Sd1	Sd2	0,056868435951246	Sleep disturbance	Sleep disturbance
46	Ha4	Ha2	0,0564181745279051	Hyperarousal	Hyperarousal
47	Ha3	Sd2	0,0559889921169053	Hyperarousal	Sleep disturbance
48	AV6	In3	0,0538338218879273	Avoidance	Intrusion
49	Av2	Av1	0,0528805584723088	Avoidance	Avoidance
50	Ha4	Av1	0,0520453778630229	Hyperarousal	Avoidance
51	Sd2	Sd3	0,0500650528822913	Sleep disturbance	Sleep disturbance
52	Sd1	Av3	0,0496203177079747	Sleep disturbance	Avoidance
53	Sd2	Ha5	0,0495283027890395	Sleep disturbance	Hyperarousal
54	In3	Ha5	0,049302996767038	Intrusion	Hyperarousal
55	Ha3	Ha4	0,048911723607573	Hyperarousal	Hyperarousal
56	Ha4	AV6	0,048725856384186	Hyperarousal	Avoidance
57	Ha4	Sd2	0,0484321514625645	Hyperarousal	Sleep disturbance
58	Av2	AV6	0,0480429843733521	Avoidance	Avoidance
59	Ha5	In1	0,0471721045975839	Hyperarousal	Intrusion
60	Ha5	In6	0,0469949529477112	Hyperarousal	Intrusion
61	AV6	Av4	0,046503025772147	Avoidance	Avoidance
62	Av2	Ha1	0,0459213956414078	Avoidance	Hyperarousal
63	In1	Ha2	0,0454553243164404	Intrusion	Hyperarousal
64	Ha2	Av4	0,0453396228972134	Hyperarousal	Avoidance
65	Sd1	In3	0,0444416983457547	Sleep disturbance	Intrusion
66	Ha2	Sd1	0,0427793724931484	Hyperarousal	Sleep disturbance
67	Av2	Ha3	0,0421809783472517	Avoidance	Hyperarousal
68	Sd3	Sd1	0,041560945372886	Sleep disturbance	Sleep disturbance
69	Sd1	Sd3	0,0410649494602208	Sleep disturbance	Sleep disturbance
70	Ha2	Ha5	0,0408837437697932	Hyperarousal	Hyperarousal
71	Ha2	Av1	0,0408424883070576	Hyperarousal	Avoidance
72	Av1	In6	0,0402868141144073	Avoidance	Intrusion
73	Ha2	AV6	0,0397035996267268	Hyperarousal	Avoidance
74	Ha5	Av2	0,0390563862226737	Hyperarousal	Avoidance
75	Ha5	AV6	0,0389601857777951	Hyperarousal	Avoidance
76	Sd3	Av5	0,0386174221819534	Sleep disturbance	Avoidance
77	Nb1	Av4	0,0383257144150358	Numbing	Avoidance
78	Ha2	Ha3	0,0379684689779515	Hyperarousal	Hyperarousal
79	Ha2	In6	0,0369620274417279	Hyperarousal	Intrusion
80	Av2	In2	0,0369148797842166	Avoidance	Intrusion
81	Ha5	Av4	0,0361560688958243	Hyperarousal	Avoidance
82	Av2	Sd2	0,0359379827574055	Avoidance	Sleep disturbance
83	Nb2	Nb1	0,0357964075455665	Numbing	Numbing
84	Sd2	In1	0,0347820843107137	Sleep disturbance	Intrusion
85	Av4	Nb2	0,0347000389997027	Avoidance	Numbing
86	Av1	In4	0,0336091099174612	Avoidance	Intrusion
87	Sd3	In2	0,0335496247670382	Sleep disturbance	Intrusion
88	Ha2	Ha1	0,0332991352478696	Hyperarousal	Hyperarousal
89	In4	Sd2	0,03325878055717	Intrusion	Sleep disturbance
90	Ha3	In6	0,033251292014217	Hyperarousal	Intrusion
91	In3	In1	0,0331282401886538	Intrusion	Intrusion
92	Sd1	Ha2	0,0330434168153166	Sleep disturbance	Hyperarousal
93	Sd2	In6	0,0326244860728899	Sleep disturbance	Intrusion
94	Ha4	In1	0,0321497900659549	Hyperarousal	Intrusion
95	Ha2	Sd3	0,0320087142211072	Hyperarousal	Sleep disturbance
96	Av5	Nb2	0,0314328762010454	Avoidance	Numbing
97	Ha1	Nb1	0,0312689292815458	Hyperarousal	Numbing
98	Av4	Nb1	0,0310264191334364	Avoidance	Numbing
99	Ha4	Av3	0,0309978241473083	Hyperarousal	Avoidance
100	In3	Sd3	0,0308928299745551	Intrusion	Sleep disturbance
101	Sd1	Av2	0,0305637076450296	Sleep disturbance	Avoidance
102	Ha5	Sd2	0,0304097091254442	Hyperarousal	Sleep disturbance
103	Ha3	Ha5	0,0304094447416009	Hyperarousal	Hyperarousal
104	Sd1	Ha3	0,0303919158318058	Sleep disturbance	Hyperarousal
105	Ha3	Sd1	0,0299909218854007	Hyperarousal	Sleep disturbance
106	In3	In4	0,0293287428112642	Intrusion	Intrusion
107	Av3	Av1	0,0292676106689173	Avoidance	Avoidance
108	Av4	Sd1	0,0291759417930144	Avoidance	Sleep disturbance
109	Av3	Ha3	0,0289873498169843	Avoidance	Hyperarousal
110	Av4	Sd2	0,0279392791592427	Avoidance	Sleep disturbance
111	Av2	Av5	0,0273569501355422	Avoidance	Avoidance
112	Ha3	In3	0,0270359126400596	Hyperarousal	Intrusion
113	Sd1	AV6	0,0259993046010669	Sleep disturbance	Avoidance
114	AV6	Av2	0,0254072946822083	Avoidance	Avoidance
115	In1	In2	0,0249702465403354	Intrusion	Intrusion
116	Ha4	Sd1	0,0245911544070915	Hyperarousal	Sleep disturbance
117	Ha1	In5	0,0244988766797955	Hyperarousal	Intrusion
118	Ha3	Ha2	0,0239510071077334	Hyperarousal	Hyperarousal
119	AV6	Sd2	0,0239263108690525	Avoidance	Sleep disturbance
120	Av2	In6	0,023116497055309	Avoidance	Intrusion
121	Av2	In4	0,0229586239639021	Avoidance	Intrusion
122	In3	In2	0,0227256818755574	Intrusion	Intrusion
123	Sd2	Ha3	0,022673375842112	Sleep disturbance	Hyperarousal
124	Ha2	In3	0,0221630270006147	Hyperarousal	Intrusion
125	Sd3	In4	0,0221206650315695	Sleep disturbance	Intrusion
126	Av3	In2	0,0210794868021775	Avoidance	Intrusion
127	Ha2	In1	0,0209627034637658	Hyperarousal	Intrusion
128	Sd3	Av3	0,0202003040998293	Sleep disturbance	Avoidance
129	Sd3	Sd2	0,0201606992449487	Sleep disturbance	Sleep disturbance
130	Ha4	In3	0,0200073347919115	Hyperarousal	Intrusion
131	Av2	In3	0,0196540106184942	Avoidance	Intrusion
132	Ha4	In2	0,0194957512011832	Hyperarousal	Intrusion
133	AV6	Sd1	0,0189380102700111	Avoidance	Sleep disturbance
134	Sd1	Av4	0,0187934112843074	Sleep disturbance	Avoidance
135	Ha2	Av3	0,0184808087130288	Hyperarousal	Avoidance
136	Ha2	Ha4	0,0180056302846381	Hyperarousal	Hyperarousal
137	Sd3	In6	0,0179945011502352	Sleep disturbance	Intrusion
138	In5	In4	0,0178441702544102	Intrusion	Intrusion
139	Av5	Sd2	0,0177936103506841	Avoidance	Sleep disturbance
140	Av3	In4	0,0171094318277798	Avoidance	Intrusion
141	Av2	Av3	0,0167147882190124	Avoidance	Avoidance
142	Sd3	In1	0,0162671850973703	Sleep disturbance	Intrusion
143	Av3	AV6	0,0160715244472406	Avoidance	Avoidance
144	Ha4	Av4	0,0159305400535352	Hyperarousal	Avoidance
145	In1	Av2	0,0158423957851488	Intrusion	Avoidance
146	In5	In3	0,0154042784293248	Intrusion	Intrusion
147	Ha1	Av5	0,0151600120958733	Hyperarousal	Avoidance
148	Av2	Ha4	0,0144519469234621	Avoidance	Hyperarousal
149	Av1	In5	0,0130357601428335	Avoidance	Intrusion
150	Av2	In5	0,0127703736562603	Avoidance	Intrusion
151	Av2	In1	0,0126899018797872	Avoidance	Intrusion
152	Ha1	Ha3	0,0125588557163729	Hyperarousal	Hyperarousal
153	In4	In5	0,0122321666744068	Intrusion	Intrusion
154	Ha5	Av1	0,0121349509188452	Hyperarousal	Avoidance
155	In3	Ha2	0,0119017024491555	Intrusion	Hyperarousal
156	Av3	Av4	0,0117605793206836	Avoidance	Avoidance
157	Nb2	Av4	0,0115615924647571	Numbing	Avoidance
158	In1	Nb1	0,011148971671654	Intrusion	Numbing
159	AV6	Ha5	0,0106043001062773	Avoidance	Hyperarousal
160	Ha3	Av2	0,0101355124665269	Hyperarousal	Avoidance
161	Av3	In3	0,0101228861330582	Avoidance	Intrusion
162	In4	Ha4	0,00937689509521707	Intrusion	Hyperarousal
163	Ha5	Ha1	0,00866861560675067	Hyperarousal	Hyperarousal
164	Ha3	Nb2	0,00863758080771265	Hyperarousal	Numbing
165	Av3	Sd1	0,00861929161139052	Avoidance	Sleep disturbance
166	Sd1	Ha1	0,0082554590259334	Sleep disturbance	Hyperarousal
167	In5	Ha3	0,00823742368080809	Intrusion	Hyperarousal
168	Ha1	In4	0,00784858152167286	Hyperarousal	Intrusion
169	In6	In3	0,00780901589647027	Intrusion	Intrusion
170	Ha3	In5	0,00780302129727016	Hyperarousal	Intrusion
171	Ha3	In4	0,00716717799913797	Hyperarousal	Intrusion
172	Av5	Ha5	0,00693758053392476	Avoidance	Hyperarousal
173	Av5	Av3	0,00648456063377528	Avoidance	Avoidance
174	Ha1	Ha4	0,00589155253929323	Hyperarousal	Hyperarousal
175	Av1	Sd2	0,00473386691941521	Avoidance	Sleep disturbance
176	In3	Ha3	0,00446691090225924	Intrusion	Hyperarousal
177	Sd3	In3	0,00417118730222026	Sleep disturbance	Intrusion
178	Sd2	Sd1	0,00415549674509964	Sleep disturbance	Sleep disturbance
179	Av3	Ha5	0,00391474351464112	Avoidance	Hyperarousal
180	Ha1	Nb2	0,00364344683333423	Hyperarousal	Numbing
181	Ha5	In2	0,00361094048389563	Hyperarousal	Intrusion
182	In1	Sd2	0,00331536374970561	Intrusion	Sleep disturbance
183	Sd3	Ha2	0,00311495582658579	Sleep disturbance	Hyperarousal
184	Av1	In3	0,00227297371780369	Avoidance	Intrusion
185	Av1	Sd1	0,00156479027779617	Avoidance	Sleep disturbance
186	In4	In2	0,00115002522188832	Intrusion	Intrusion
187	In2	In6	0,000200127838069968	Intrusion	Intrusion
188	Av3	Nb2	7,17210905013362e-05	Avoidance	Numbing
189	Sd2	Av4	3,83136401464084e-05	Sleep disturbance	Avoidance
190	In1	In1	0	Intrusion	Intrusion
191	In2	In1	0	Intrusion	Intrusion
192	In4	In1	0	Intrusion	Intrusion
193	In5	In1	0	Intrusion	Intrusion
194	Av1	In1	0	Avoidance	Intrusion
195	Av3	In1	0	Avoidance	Intrusion
196	Av4	In1	0	Avoidance	Intrusion
197	Av5	In1	0	Avoidance	Intrusion
198	AV6	In1	0	Avoidance	Intrusion
199	Ha1	In1	0	Hyperarousal	Intrusion
200	Ha3	In1	0	Hyperarousal	Intrusion
201	Nb1	In1	0	Numbing	Intrusion
202	Nb2	In1	0	Numbing	Intrusion
203	In2	In2	0	Intrusion	Intrusion
204	In5	In2	0	Intrusion	Intrusion
205	In6	In2	0	Intrusion	Intrusion
206	Av1	In2	0	Avoidance	Intrusion
207	Av4	In2	0	Avoidance	Intrusion
208	Av5	In2	0	Avoidance	Intrusion
209	AV6	In2	0	Avoidance	Intrusion
210	Ha2	In2	0	Hyperarousal	Intrusion
211	Ha3	In2	0	Hyperarousal	Intrusion
212	Nb1	In2	0	Numbing	Intrusion
213	Nb2	In2	0	Numbing	Intrusion
214	Sd2	In2	0	Sleep disturbance	Intrusion
215	In1	In3	0	Intrusion	Intrusion
216	In2	In3	0	Intrusion	Intrusion
217	In3	In3	0	Intrusion	Intrusion
218	In4	In3	0	Intrusion	Intrusion
219	Av4	In3	0	Avoidance	Intrusion
220	Av5	In3	0	Avoidance	Intrusion
221	Ha5	In3	0	Hyperarousal	Intrusion
222	Nb1	In3	0	Numbing	Intrusion
223	Nb2	In3	0	Numbing	Intrusion
224	Sd2	In3	0	Sleep disturbance	Intrusion
225	In1	In4	0	Intrusion	Intrusion
