# Supplementary material for: The longitudinal course of posttraumatic stress disorder symptoms in war survivors: Insights from cross‐lagged panel network analyses
Source: J Trauma Stress. 2022 Jan 14;35(3):879–90. doi: 10.1002/jts.22795 (PMC9303894; doi:10.1002/jts.22795)
Supplement: Supplementary file 2 — Supporting Material [file JTS-35-879-s001.csv]

	name	type	node1	node2	value	id	nNode	nPerson	rank_avg	rank_min	rank_max	graph
210	sample	edge	Sd1	Sd2	0,388650891	Sd1--Sd2	22	716	231	231	231	1
171	sample	edge	Nb1	Nb2	0,304182767	Nb1--Nb2	22	716	230	230	230	1
54	sample	edge	Av3	Av5	0,259129447	Av3--Av5	22	716	229	229	229	1
36	sample	edge	Av2	Av3	0,236108804	Av2--Av3	22	716	228	228	228	1
136	sample	edge	Ha4	Ha5	0,224285372	Ha4--Ha5	22	716	227	227	227	1
66	sample	edge	Av5	AV6	0,220432936	Av5--AV6	22	716	226	226	226	1
91	sample	edge	Ha1	Ha2	0,21077771	Ha1--Ha2	22	716	225	225	225	1
1	sample	edge	In1	In2	0,201296703	In1--In2	22	716	224	224	224	1
45	sample	edge	Av3	Av4	0,19517849	Av3--Av4	22	716	223	223	223	1
134	sample	edge	Ha2	Ha5	0,190948515	Ha2--Ha5	22	716	222	222	222	1
42	sample	edge	In6	Av4	0,169945839	In6--Av4	22	716	221	221	221	1
6	sample	edge	In3	In4	0,169223846	In3--In4	22	716	220	220	220	1
35	sample	edge	Av1	Av3	0,168607652	Av1--Av3	22	716	219	219	219	1
11	sample	edge	In1	In6	0,161232824	In1--In6	22	716	218	218	218	1
132	sample	edge	AV6	Ha5	0,160510903	AV6--Ha5	22	716	217	217	217	1
141	sample	edge	In5	Nb1	0,158089166	In5--Nb1	22	716	216	216	216	1
4	sample	edge	In1	In4	0,155010675	In1--In4	22	716	215	215	215	1
119	sample	edge	Ha2	Ha4	0,150825491	Ha2--Ha4	22	716	214	214	214	1
68	sample	edge	In2	Ha1	0,150504917	In2--Ha1	22	716	213	213	213	1
2	sample	edge	In1	In3	0,150035484	In1--In3	22	716	212	212	212	1
196	sample	edge	In6	Sd2	0,147093172	In6--Sd2	22	716	211	211	211	1
226	sample	edge	Ha4	Sd3	0,144866335	Ha4--Sd3	22	716	210	210	210	1
106	sample	edge	In1	Ha4	0,143129636	In1--Ha4	22	716	209	209	209	1
18	sample	edge	In3	Av1	0,135106013	In3--Av1	22	716	208	208	208	1
64	sample	edge	Av3	AV6	0,131196039	Av3--AV6	22	716	207	207	207	1
10	sample	edge	In4	In5	0,130742109	In4--In5	22	716	206	206	206	1
214	sample	edge	In4	Sd3	0,124723469	In4--Sd3	22	716	205	205	205	1
53	sample	edge	Av2	Av5	0,124711262	Av2--Av5	22	716	204	204	204	1
173	sample	edge	In2	Sd1	0,122129758	In2--Sd1	22	716	203	203	203	1
3	sample	edge	In2	In3	0,12049321	In2--In3	22	716	202	202	202	1
14	sample	edge	In4	In6	0,118863789	In4--In6	22	716	201	201	201	1
84	sample	edge	In6	Ha2	0,111792673	In6--Ha2	22	716	200	200	200	1
205	sample	edge	Ha3	Sd2	0,11071436	Ha3--Sd2	22	716	199	199	199	1
225	sample	edge	Ha3	Sd3	0,108822918	Ha3--Sd3	22	716	198	198	198	1
164	sample	edge	Av5	Nb2	0,107912368	Av5--Nb2	22	716	197	197	197	1
231	sample	edge	Sd2	Sd3	0,106230636	Sd2--Sd3	22	716	196	196	196	1
63	sample	edge	Av2	AV6	0,105259974	Av2--AV6	22	716	195	195	195	1
28	sample	edge	Av1	Av2	0,101595143	Av1--Av2	22	716	194	194	194	1
135	sample	edge	Ha3	Ha5	0,101428277	Ha3--Ha5	22	716	193	193	193	1
82	sample	edge	In4	Ha2	0,096893498	In4--Ha2	22	716	192	192	192	1
126	sample	edge	In6	Ha5	0,096768386	In6--Ha5	22	716	191	191	191	1
104	sample	edge	Ha1	Ha3	0,095454584	Ha1--Ha3	22	716	190	190	190	1
144	sample	edge	Av2	Nb1	0,092947307	Av2--Nb1	22	716	189	189	189	1
96	sample	edge	In5	Ha3	0,092845918	In5--Ha3	22	716	188	188	188	1
158	sample	edge	In5	Nb2	0,092107428	In5--Nb2	22	716	187	187	187	1
65	sample	edge	Av4	AV6	0,090168455	Av4--AV6	22	716	186	186	186	1
102	sample	edge	Av5	Ha3	0,089881819	Av5--Ha3	22	716	185	185	185	1
15	sample	edge	In5	In6	0,088578619	In5--In6	22	716	184	184	184	1
73	sample	edge	Av1	Ha1	0,087820438	Av1--Ha1	22	716	183	183	183	1
215	sample	edge	In5	Sd3	0,081377159	In5--Sd3	22	716	182	182	182	1
87	sample	edge	Av3	Ha2	0,079783797	Av3--Ha2	22	716	181	181	181	1
184	sample	edge	Ha1	Sd1	0,079243491	Ha1--Sd1	22	716	180	180	180	1
21	sample	edge	In6	Av1	0,078072832	In6--Av1	22	716	179	179	179	1
204	sample	edge	Ha2	Sd2	0,072720285	Ha2--Sd2	22	716	178	178	178	1
108	sample	edge	In3	Ha4	0,07224614	In3--Ha4	22	716	177	177	177	1
81	sample	edge	In3	Ha2	0,069818652	In3--Ha2	22	716	176	176	176	1
8	sample	edge	In2	In5	0,068336157	In2--In5	22	716	175	175	175	1
24	sample	edge	In3	Av2	0,066679589	In3--Av2	22	716	174	174	174	1
111	sample	edge	In6	Ha4	0,065886953	In6--Ha4	22	716	173	173	173	1
185	sample	edge	Ha2	Sd1	0,062078671	Ha2--Sd1	22	716	172	172	172	1
228	sample	edge	Nb1	Sd3	0,056318363	Nb1--Sd3	22	716	171	171	171	1
5	sample	edge	In2	In4	0,051861533	In2--In4	22	716	170	170	170	1
165	sample	edge	AV6	Nb2	0,051813945	AV6--Nb2	22	716	169	169	169	1
128	sample	edge	Av2	Ha5	0,051685234	Av2--Ha5	22	716	168	168	168	1
19	sample	edge	In4	Av1	0,051004457	In4--Av1	22	716	167	167	167	1
207	sample	edge	Ha5	Sd2	0,050492069	Ha5--Sd2	22	716	166	166	166	1
62	sample	edge	Av1	AV6	0,050375134	Av1--AV6	22	716	165	165	165	1
230	sample	edge	Sd1	Sd3	0,049069402	Sd1--Sd3	22	716	164	164	164	1
13	sample	edge	In3	In6	0,048779111	In3--In6	22	716	163	163	163	1
12	sample	edge	In2	In6	0,047981212	In2--In6	22	716	162	162	162	1
71	sample	edge	In5	Ha1	0,047600449	In5--Ha1	22	716	161	161	161	1
179	sample	edge	Av2	Sd1	0,045288138	Av2--Sd1	22	716	160	160	160	1
39	sample	edge	In3	Av4	0,045283845	In3--Av4	22	716	159	159	159	1
97	sample	edge	In6	Ha3	0,045217495	In6--Ha3	22	716	158	158	158	1
187	sample	edge	Ha4	Sd1	0,043367332	Ha4--Sd1	22	716	157	157	157	1
25	sample	edge	In4	Av2	0,043204581	In4--Av2	22	716	156	156	156	1
222	sample	edge	AV6	Sd3	0,043177089	AV6--Sd3	22	716	155	155	155	1
122	sample	edge	In2	Ha5	0,042278966	In2--Ha5	22	716	154	154	154	1
172	sample	edge	In1	Sd1	0,041223661	In1--Sd1	22	716	153	153	153	1
227	sample	edge	Ha5	Sd3	0,040928825	Ha5--Sd3	22	716	152	152	152	1
133	sample	edge	Ha1	Ha5	0,040284656	Ha1--Ha5	22	716	151	151	151	1
192	sample	edge	In2	Sd2	0,039957769	In2--Sd2	22	716	150	150	150	1
120	sample	edge	Ha3	Ha4	0,038964639	Ha3--Ha4	22	716	149	149	149	1
52	sample	edge	Av1	Av5	0,038232844	Av1--Av5	22	716	148	148	148	1
79	sample	edge	In1	Ha2	0,038211853	In1--Ha2	22	716	147	147	147	1
177	sample	edge	In6	Sd1	0,037581712	In6--Sd1	22	716	146	146	146	1
155	sample	edge	In2	Nb2	0,03623315	In2--Nb2	22	716	145	145	145	1
49	sample	edge	In4	Av5	0,034962277	In4--Av5	22	716	144	144	144	1
151	sample	edge	Ha3	Nb1	0,0332598	Ha3--Nb1	22	716	143	143	143	1
110	sample	edge	In5	Ha4	0,032931492	In5--Ha4	22	716	142	142	142	1
163	sample	edge	Av4	Nb2	0,032688538	Av4--Nb2	22	716	141	141	141	1
99	sample	edge	Av2	Ha3	0,03074783	Av2--Ha3	22	716	140	140	140	1
213	sample	edge	In3	Sd3	0,030276824	In3--Sd3	22	716	139	139	139	1
69	sample	edge	In3	Ha1	0,030223066	In3--Ha1	22	716	138	138	138	1
105	sample	edge	Ha2	Ha3	0,030166864	Ha2--Ha3	22	716	137	137	137	1
57	sample	edge	In2	AV6	0,030005541	In2--AV6	22	716	136	136	136	1
130	sample	edge	Av4	Ha5	0,028226975	Av4--Ha5	22	716	135	135	135	1
149	sample	edge	Ha1	Nb1	0,026377163	Ha1--Nb1	22	716	134	134	134	1
9	sample	edge	In3	In5	0,02637179	In3--In5	22	716	133	133	133	1
40	sample	edge	In4	Av4	0,026005066	In4--Av4	22	716	132	132	132	1
23	sample	edge	In2	Av2	0,025484174	In2--Av2	22	716	131	131	131	1
44	sample	edge	Av2	Av4	0,024226177	Av2--Av4	22	716	130	130	130	1
17	sample	edge	In2	Av1	0,0233909	In2--Av1	22	716	129	129	129	1
116	sample	edge	Av5	Ha4	0,022041784	Av5--Ha4	22	716	128	128	128	1
202	sample	edge	AV6	Sd2	0,020881796	AV6--Sd2	22	716	127	127	127	1
43	sample	edge	Av1	Av4	0,02055123	Av1--Av4	22	716	126	126	126	1
216	sample	edge	In6	Sd3	0,020261885	In6--Sd3	22	716	125	125	125	1
85	sample	edge	Av1	Ha2	0,017134428	Av1--Ha2	22	716	124	124	124	1
16	sample	edge	In1	Av1	0,017111977	In1--Av1	22	716	123	123	123	1
206	sample	edge	Ha4	Sd2	0,016922991	Ha4--Sd2	22	716	122	122	122	1
181	sample	edge	Av4	Sd1	0,014582036	Av4--Sd1	22	716	121	121	121	1
94	sample	edge	In3	Ha3	0,014373098	In3--Ha3	22	716	120	120	120	1
26	sample	edge	In5	Av2	0,013530836	In5--Av2	22	716	119	119	119	1
100	sample	edge	Av3	Ha3	0,013064003	Av3--Ha3	22	716	118	118	118	1
212	sample	edge	In2	Sd3	0,012021767	In2--Sd3	22	716	117	117	117	1
224	sample	edge	Ha2	Sd3	0,011981803	Ha2--Sd3	22	716	116	116	116	1
93	sample	edge	In2	Ha3	0,009704936	In2--Ha3	22	716	115	115	115	1
70	sample	edge	In4	Ha1	0,008956485	In4--Ha1	22	716	114	114	114	1
166	sample	edge	Ha1	Nb2	0,00881839	Ha1--Nb2	22	716	113	113	113	1
112	sample	edge	Av1	Ha4	0,007245943	Av1--Ha4	22	716	112	112	112	1
103	sample	edge	AV6	Ha3	0,006105201	AV6--Ha3	22	716	111	111	111	1
32	sample	edge	In4	Av3	0,005786599	In4--Av3	22	716	110	110	110	1
188	sample	edge	Ha5	Sd1	0,0049243	Ha5--Sd1	22	716	109	109	109	1
20	sample	edge	In5	Av1	0,004625069	In5--Av1	22	716	108	108	108	1
107	sample	edge	In2	Ha4	0,004261615	In2--Ha4	22	716	107	107	107	1
161	sample	edge	Av2	Nb2	0,003849783	Av2--Nb2	22	716	106	106	106	1
219	sample	edge	Av3	Sd3	0,003122702	Av3--Sd3	22	716	105	105	105	1
186	sample	edge	Ha3	Sd1	0,002343313	Ha3--Sd1	22	716	104	104	104	1
174	sample	edge	In3	Sd1	0,001454429	In3--Sd1	22	716	103	103	103	1
7	sample	edge	In1	In5	0	In1--In5	22	716	52,5	3	102	1
22	sample	edge	In1	Av2	0	In1--Av2	22	716	52,5	3	102	1
27	sample	edge	In6	Av2	0	In6--Av2	22	716	52,5	3	102	1
29	sample	edge	In1	Av3	0	In1--Av3	22	716	52,5	3	102	1
30	sample	edge	In2	Av3	0	In2--Av3	22	716	52,5	3	102	1
31	sample	edge	In3	Av3	0	In3--Av3	22	716	52,5	3	102	1
33	sample	edge	In5	Av3	0	In5--Av3	22	716	52,5	3	102	1
34	sample	edge	In6	Av3	0	In6--Av3	22	716	52,5	3	102	1
37	sample	edge	In1	Av4	0	In1--Av4	22	716	52,5	3	102	1
38	sample	edge	In2	Av4	0	In2--Av4	22	716	52,5	3	102	1
41	sample	edge	In5	Av4	0	In5--Av4	22	716	52,5	3	102	1
46	sample	edge	In1	Av5	0	In1--Av5	22	716	52,5	3	102	1
47	sample	edge	In2	Av5	0	In2--Av5	22	716	52,5	3	102	1
48	sample	edge	In3	Av5	0	In3--Av5	22	716	52,5	3	102	1
50	sample	edge	In5	Av5	0	In5--Av5	22	716	52,5	3	102	1
51	sample	edge	In6	Av5	0	In6--Av5	22	716	52,5	3	102	1
55	sample	edge	Av4	Av5	0	Av4--Av5	22	716	52,5	3	102	1
56	sample	edge	In1	AV6	0	In1--AV6	22	716	52,5	3	102	1
58	sample	edge	In3	AV6	0	In3--AV6	22	716	52,5	3	102	1
59	sample	edge	In4	AV6	0	In4--AV6	22	716	52,5	3	102	1
60	sample	edge	In5	AV6	0	In5--AV6	22	716	52,5	3	102	1
61	sample	edge	In6	AV6	0	In6--AV6	22	716	52,5	3	102	1
67	sample	edge	In1	Ha1	0	In1--Ha1	22	716	52,5	3	102	1
72	sample	edge	In6	Ha1	0	In6--Ha1	22	716	52,5	3	102	1
74	sample	edge	Av2	Ha1	0	Av2--Ha1	22	716	52,5	3	102	1
75	sample	edge	Av3	Ha1	0	Av3--Ha1	22	716	52,5	3	102	1
76	sample	edge	Av4	Ha1	0	Av4--Ha1	22	716	52,5	3	102	1
77	sample	edge	Av5	Ha1	0	Av5--Ha1	22	716	52,5	3	102	1
78	sample	edge	AV6	Ha1	0	AV6--Ha1	22	716	52,5	3	102	1
80	sample	edge	In2	Ha2	0	In2--Ha2	22	716	52,5	3	102	1
83	sample	edge	In5	Ha2	0	In5--Ha2	22	716	52,5	3	102	1
86	sample	edge	Av2	Ha2	0	Av2--Ha2	22	716	52,5	3	102	1
88	sample	edge	Av4	Ha2	0	Av4--Ha2	22	716	52,5	3	102	1
89	sample	edge	Av5	Ha2	0	Av5--Ha2	22	716	52,5	3	102	1
90	sample	edge	AV6	Ha2	0	AV6--Ha2	22	716	52,5	3	102	1
92	sample	edge	In1	Ha3	0	In1--Ha3	22	716	52,5	3	102	1
95	sample	edge	In4	Ha3	0	In4--Ha3	22	716	52,5	3	102	1
98	sample	edge	Av1	Ha3	0	Av1--Ha3	22	716	52,5	3	102	1
101	sample	edge	Av4	Ha3	0	Av4--Ha3	22	716	52,5	3	102	1
109	sample	edge	In4	Ha4	0	In4--Ha4	22	716	52,5	3	102	1
113	sample	edge	Av2	Ha4	0	Av2--Ha4	22	716	52,5	3	102	1
114	sample	edge	Av3	Ha4	0	Av3--Ha4	22	716	52,5	3	102	1
115	sample	edge	Av4	Ha4	0	Av4--Ha4	22	716	52,5	3	102	1
117	sample	edge	AV6	Ha4	0	AV6--Ha4	22	716	52,5	3	102	1
118	sample	edge	Ha1	Ha4	0	Ha1--Ha4	22	716	52,5	3	102	1
121	sample	edge	In1	Ha5	0	In1--Ha5	22	716	52,5	3	102	1
123	sample	edge	In3	Ha5	0	In3--Ha5	22	716	52,5	3	102	1
124	sample	edge	In4	Ha5	0	In4--Ha5	22	716	52,5	3	102	1
125	sample	edge	In5	Ha5	0	In5--Ha5	22	716	52,5	3	102	1
127	sample	edge	Av1	Ha5	0	Av1--Ha5	22	716	52,5	3	102	1
129	sample	edge	Av3	Ha5	0	Av3--Ha5	22	716	52,5	3	102	1
131	sample	edge	Av5	Ha5	0	Av5--Ha5	22	716	52,5	3	102	1
137	sample	edge	In1	Nb1	0	In1--Nb1	22	716	52,5	3	102	1
138	sample	edge	In2	Nb1	0	In2--Nb1	22	716	52,5	3	102	1
139	sample	edge	In3	Nb1	0	In3--Nb1	22	716	52,5	3	102	1
140	sample	edge	In4	Nb1	0	In4--Nb1	22	716	52,5	3	102	1
142	sample	edge	In6	Nb1	0	In6--Nb1	22	716	52,5	3	102	1
143	sample	edge	Av1	Nb1	0	Av1--Nb1	22	716	52,5	3	102	1
145	sample	edge	Av3	Nb1	0	Av3--Nb1	22	716	52,5	3	102	1
146	sample	edge	Av4	Nb1	0	Av4--Nb1	22	716	52,5	3	102	1
147	sample	edge	Av5	Nb1	0	Av5--Nb1	22	716	52,5	3	102	1
148	sample	edge	AV6	Nb1	0	AV6--Nb1	22	716	52,5	3	102	1
150	sample	edge	Ha2	Nb1	0	Ha2--Nb1	22	716	52,5	3	102	1
152	sample	edge	Ha4	Nb1	0	Ha4--Nb1	22	716	52,5	3	102	1
153	sample	edge	Ha5	Nb1	0	Ha5--Nb1	22	716	52,5	3	102	1
156	sample	edge	In3	Nb2	0	In3--Nb2	22	716	52,5	3	102	1
157	sample	edge	In4	Nb2	0	In4--Nb2	22	716	52,5	3	102	1
160	sample	edge	Av1	Nb2	0	Av1--Nb2	22	716	52,5	3	102	1
162	sample	edge	Av3	Nb2	0	Av3--Nb2	22	716	52,5	3	102	1
167	sample	edge	Ha2	Nb2	0	Ha2--Nb2	22	716	52,5	3	102	1
168	sample	edge	Ha3	Nb2	0	Ha3--Nb2	22	716	52,5	3	102	1
169	sample	edge	Ha4	Nb2	0	Ha4--Nb2	22	716	52,5	3	102	1
170	sample	edge	Ha5	Nb2	0	Ha5--Nb2	22	716	52,5	3	102	1
175	sample	edge	In4	Sd1	0	In4--Sd1	22	716	52,5	3	102	1
176	sample	edge	In5	Sd1	0	In5--Sd1	22	716	52,5	3	102	1
178	sample	edge	Av1	Sd1	0	Av1--Sd1	22	716	52,5	3	102	1
180	sample	edge	Av3	Sd1	0	Av3--Sd1	22	716	52,5	3	102	1
182	sample	edge	Av5	Sd1	0	Av5--Sd1	22	716	52,5	3	102	1
183	sample	edge	AV6	Sd1	0	AV6--Sd1	22	716	52,5	3	102	1
189	sample	edge	Nb1	Sd1	0	Nb1--Sd1	22	716	52,5	3	102	1
190	sample	edge	Nb2	Sd1	0	Nb2--Sd1	22	716	52,5	3	102	1
191	sample	edge	In1	Sd2	0	In1--Sd2	22	716	52,5	3	102	1
193	sample	edge	In3	Sd2	0	In3--Sd2	22	716	52,5	3	102	1
194	sample	edge	In4	Sd2	0	In4--Sd2	22	716	52,5	3	102	1
195	sample	edge	In5	Sd2	0	In5--Sd2	22	716	52,5	3	102	1
197	sample	edge	Av1	Sd2	0	Av1--Sd2	22	716	52,5	3	102	1
198	sample	edge	Av2	Sd2	0	Av2--Sd2	22	716	52,5	3	102	1
199	sample	edge	Av3	Sd2	0	Av3--Sd2	22	716	52,5	3	102	1
200	sample	edge	Av4	Sd2	0	Av4--Sd2	22	716	52,5	3	102	1
201	sample	edge	Av5	Sd2	0	Av5--Sd2	22	716	52,5	3	102	1
203	sample	edge	Ha1	Sd2	0	Ha1--Sd2	22	716	52,5	3	102	1
208	sample	edge	Nb1	Sd2	0	Nb1--Sd2	22	716	52,5	3	102	1
209	sample	edge	Nb2	Sd2	0	Nb2--Sd2	22	716	52,5	3	102	1
211	sample	edge	In1	Sd3	0	In1--Sd3	22	716	52,5	3	102	1
217	sample	edge	Av1	Sd3	0	Av1--Sd3	22	716	52,5	3	102	1
218	sample	edge	Av2	Sd3	0	Av2--Sd3	22	716	52,5	3	102	1
220	sample	edge	Av4	Sd3	0	Av4--Sd3	22	716	52,5	3	102	1
221	sample	edge	Av5	Sd3	0	Av5--Sd3	22	716	52,5	3	102	1
223	sample	edge	Ha1	Sd3	0	Ha1--Sd3	22	716	52,5	3	102	1
229	sample	edge	Nb2	Sd3	0	Nb2--Sd3	22	716	52,5	3	102	1
159	sample	edge	In6	Nb2	-0,015177854	In6--Nb2	22	716	2	2	2	1
154	sample	edge	In1	Nb2	-0,037969342	In1--Nb2	22	716	1	1	1	1
