# Supplementary material for: The longitudinal course of posttraumatic stress disorder symptoms in war survivors: Insights from cross‐lagged panel network analyses
Source: J Trauma Stress. 2022 Jan 14;35(3):879–90. doi: 10.1002/jts.22795 (PMC9303894; doi:10.1002/jts.22795)
Supplement: Supplementary file 3 — Supporting Material [file JTS-35-879-s004.csv]

	name	type	node1	node2	value	id	nNode	nPerson	rank_avg	rank_min	rank_max	graph
1	sample	edge	In1	In2	0,250583785105771	In1--In2	22	724	228	228	228	1
2	sample	edge	In1	In3	0,0880371216958931	In1--In3	22	724	186	186	186	1
3	sample	edge	In2	In3	0,136904728597771	In2--In3	22	724	206	206	206	1
4	sample	edge	In1	In4	0,126540793159047	In1--In4	22	724	202	202	202	1
5	sample	edge	In2	In4	0,098179517432096	In2--In4	22	724	194	194	194	1
6	sample	edge	In3	In4	0,165897957879354	In3--In4	22	724	214	214	214	1
7	sample	edge	In1	In5	0	In1--In5	22	724	53	5	101	1
8	sample	edge	In2	In5	0,0226236108211897	In2--In5	22	724	129	129	129	1
9	sample	edge	In3	In5	0,0172349591715524	In3--In5	22	724	121	121	121	1
10	sample	edge	In4	In5	0,16794991779465	In4--In5	22	724	215	215	215	1
11	sample	edge	In1	In6	0,0749305194716875	In1--In6	22	724	180	180	180	1
12	sample	edge	In2	In6	0,109519218722485	In2--In6	22	724	197	197	197	1
13	sample	edge	In3	In6	0,149951503424333	In3--In6	22	724	211	211	211	1
14	sample	edge	In4	In6	0,207530920967953	In4--In6	22	724	222	222	222	1
15	sample	edge	In5	In6	0,0979164249036931	In5--In6	22	724	193	193	193	1
16	sample	edge	In1	Av1	0,0442213860574959	In1--Av1	22	724	152	152	152	1
17	sample	edge	In2	Av1	0,0896310851590061	In2--Av1	22	724	190	190	190	1
18	sample	edge	In3	Av1	0,256220224613346	In3--Av1	22	724	229	229	229	1
19	sample	edge	In4	Av1	0	In4--Av1	22	724	53	5	101	1
20	sample	edge	In5	Av1	0	In5--Av1	22	724	53	5	101	1
21	sample	edge	In6	Av1	0,0135434493320549	In6--Av1	22	724	114	114	114	1
22	sample	edge	In1	Av2	0,0171352916585323	In1--Av2	22	724	120	120	120	1
23	sample	edge	In2	Av2	0	In2--Av2	22	724	53	5	101	1
24	sample	edge	In3	Av2	0,00928241007239046	In3--Av2	22	724	112	112	112	1
25	sample	edge	In4	Av2	0,0953959003880773	In4--Av2	22	724	191	191	191	1
26	sample	edge	In5	Av2	0	In5--Av2	22	724	53	5	101	1
27	sample	edge	In6	Av2	0	In6--Av2	22	724	53	5	101	1
28	sample	edge	Av1	Av2	0,0775380271800838	Av1--Av2	22	724	182	182	182	1
29	sample	edge	In1	Av3	0	In1--Av3	22	724	53	5	101	1
30	sample	edge	In2	Av3	0	In2--Av3	22	724	53	5	101	1
31	sample	edge	In3	Av3	0,0422153135395839	In3--Av3	22	724	147	147	147	1
32	sample	edge	In4	Av3	0,01432131837575	In4--Av3	22	724	117	117	117	1
33	sample	edge	In5	Av3	0	In5--Av3	22	724	53	5	101	1
34	sample	edge	In6	Av3	0	In6--Av3	22	724	53	5	101	1
35	sample	edge	Av1	Av3	0,161889615639633	Av1--Av3	22	724	212	212	212	1
36	sample	edge	Av2	Av3	0,21144671170189	Av2--Av3	22	724	223	223	223	1
37	sample	edge	In1	Av4	0,0345509473524863	In1--Av4	22	724	143	143	143	1
38	sample	edge	In2	Av4	0	In2--Av4	22	724	53	5	101	1
39	sample	edge	In3	Av4	0,0192629014108398	In3--Av4	22	724	123	123	123	1
40	sample	edge	In4	Av4	0,0205141960894941	In4--Av4	22	724	126	126	126	1
41	sample	edge	In5	Av4	0,0138412550938049	In5--Av4	22	724	115	115	115	1
42	sample	edge	In6	Av4	0,0997144462100798	In6--Av4	22	724	195	195	195	1
43	sample	edge	Av1	Av4	0,0462240462000199	Av1--Av4	22	724	153	153	153	1
44	sample	edge	Av2	Av4	0,0692502994799672	Av2--Av4	22	724	175	175	175	1
45	sample	edge	Av3	Av4	0,234989302016981	Av3--Av4	22	724	226	226	226	1
46	sample	edge	In1	Av5	0	In1--Av5	22	724	53	5	101	1
47	sample	edge	In2	Av5	0	In2--Av5	22	724	53	5	101	1
48	sample	edge	In3	Av5	0	In3--Av5	22	724	53	5	101	1
49	sample	edge	In4	Av5	0	In4--Av5	22	724	53	5	101	1
50	sample	edge	In5	Av5	0	In5--Av5	22	724	53	5	101	1
51	sample	edge	In6	Av5	0,048184321129057	In6--Av5	22	724	156	156	156	1
52	sample	edge	Av1	Av5	0,0752296158904356	Av1--Av5	22	724	181	181	181	1
53	sample	edge	Av2	Av5	0,198282737013383	Av2--Av5	22	724	221	221	221	1
54	sample	edge	Av3	Av5	0,241641792014201	Av3--Av5	22	724	227	227	227	1
55	sample	edge	Av4	Av5	0	Av4--Av5	22	724	53	5	101	1
56	sample	edge	In1	AV6	0	In1--AV6	22	724	53	5	101	1
57	sample	edge	In2	AV6	0	In2--AV6	22	724	53	5	101	1
58	sample	edge	In3	AV6	0	In3--AV6	22	724	53	5	101	1
59	sample	edge	In4	AV6	0	In4--AV6	22	724	53	5	101	1
60	sample	edge	In5	AV6	0	In5--AV6	22	724	53	5	101	1
61	sample	edge	In6	AV6	0	In6--AV6	22	724	53	5	101	1
62	sample	edge	Av1	AV6	0,0419441086894407	Av1--AV6	22	724	146	146	146	1
63	sample	edge	Av2	AV6	0,17445654347283	Av2--AV6	22	724	218	218	218	1
64	sample	edge	Av3	AV6	0,14735663484806	Av3--AV6	22	724	208	208	208	1
65	sample	edge	Av4	AV6	0,0285972561774842	Av4--AV6	22	724	134	134	134	1
66	sample	edge	Av5	AV6	0,217638267568435	Av5--AV6	22	724	225	225	225	1
67	sample	edge	In1	Ha1	0,00856850163869944	In1--Ha1	22	724	111	111	111	1
68	sample	edge	In2	Ha1	0,103294346659126	In2--Ha1	22	724	196	196	196	1
69	sample	edge	In3	Ha1	0,083114660564787	In3--Ha1	22	724	184	184	184	1
70	sample	edge	In4	Ha1	0,0501003083238955	In4--Ha1	22	724	160	160	160	1
71	sample	edge	In5	Ha1	0	In5--Ha1	22	724	53	5	101	1
72	sample	edge	In6	Ha1	0	In6--Ha1	22	724	53	5	101	1
73	sample	edge	Av1	Ha1	0,0471534805863684	Av1--Ha1	22	724	154	154	154	1
74	sample	edge	Av2	Ha1	0	Av2--Ha1	22	724	53	5	101	1
75	sample	edge	Av3	Ha1	0	Av3--Ha1	22	724	53	5	101	1
76	sample	edge	Av4	Ha1	0	Av4--Ha1	22	724	53	5	101	1
77	sample	edge	Av5	Ha1	-0,0197205038161924	Av5--Ha1	22	724	2	2	2	1
78	sample	edge	AV6	Ha1	0	AV6--Ha1	22	724	53	5	101	1
79	sample	edge	In1	Ha2	0,0483308835818798	In1--Ha2	22	724	157	157	157	1
80	sample	edge	In2	Ha2	0	In2--Ha2	22	724	53	5	101	1
81	sample	edge	In3	Ha2	0,0635819047326703	In3--Ha2	22	724	172	172	172	1
82	sample	edge	In4	Ha2	0,0800250492374255	In4--Ha2	22	724	183	183	183	1
83	sample	edge	In5	Ha2	0	In5--Ha2	22	724	53	5	101	1
84	sample	edge	In6	Ha2	0,0436991474958181	In6--Ha2	22	724	151	151	151	1
85	sample	edge	Av1	Ha2	0,0339972995453582	Av1--Ha2	22	724	142	142	142	1
86	sample	edge	Av2	Ha2	0	Av2--Ha2	22	724	53	5	101	1
87	sample	edge	Av3	Ha2	0,0334724604252602	Av3--Ha2	22	724	140	140	140	1
88	sample	edge	Av4	Ha2	0,00276107592010348	Av4--Ha2	22	724	103	103	103	1
89	sample	edge	Av5	Ha2	0	Av5--Ha2	22	724	53	5	101	1
90	sample	edge	AV6	Ha2	0	AV6--Ha2	22	724	53	5	101	1
91	sample	edge	Ha1	Ha2	0,214386527110488	Ha1--Ha2	22	724	224	224	224	1
92	sample	edge	In1	Ha3	0	In1--Ha3	22	724	53	5	101	1
93	sample	edge	In2	Ha3	0	In2--Ha3	22	724	53	5	101	1
94	sample	edge	In3	Ha3	0,0287739464053727	In3--Ha3	22	724	135	135	135	1
95	sample	edge	In4	Ha3	0,0334744321600333	In4--Ha3	22	724	141	141	141	1
96	sample	edge	In5	Ha3	0,0488891506556508	In5--Ha3	22	724	159	159	159	1
97	sample	edge	In6	Ha3	0	In6--Ha3	22	724	53	5	101	1
98	sample	edge	Av1	Ha3	0	Av1--Ha3	22	724	53	5	101	1
99	sample	edge	Av2	Ha3	0	Av2--Ha3	22	724	53	5	101	1
100	sample	edge	Av3	Ha3	0	Av3--Ha3	22	724	53	5	101	1
101	sample	edge	Av4	Ha3	0	Av4--Ha3	22	724	53	5	101	1
102	sample	edge	Av5	Ha3	0,0886330678552985	Av5--Ha3	22	724	188	188	188	1
103	sample	edge	AV6	Ha3	0,0230158163051498	AV6--Ha3	22	724	131	131	131	1
104	sample	edge	Ha1	Ha3	0,118712185401251	Ha1--Ha3	22	724	200	200	200	1
105	sample	edge	Ha2	Ha3	0,130590748078643	Ha2--Ha3	22	724	205	205	205	1
106	sample	edge	In1	Ha4	0,0581258147931211	In1--Ha4	22	724	170	170	170	1
107	sample	edge	In2	Ha4	0	In2--Ha4	22	724	53	5	101	1
108	sample	edge	In3	Ha4	0	In3--Ha4	22	724	53	5	101	1
109	sample	edge	In4	Ha4	0,0512758998595285	In4--Ha4	22	724	161	161	161	1
110	sample	edge	In5	Ha4	0,1717825410113	In5--Ha4	22	724	216	216	216	1
111	sample	edge	In6	Ha4	0,00989341373167463	In6--Ha4	22	724	113	113	113	1
112	sample	edge	Av1	Ha4	0	Av1--Ha4	22	724	53	5	101	1
113	sample	edge	Av2	Ha4	0,0150645081444283	Av2--Ha4	22	724	118	118	118	1
114	sample	edge	Av3	Ha4	0,0172628935082216	Av3--Ha4	22	724	122	122	122	1
115	sample	edge	Av4	Ha4	0,0140014568786848	Av4--Ha4	22	724	116	116	116	1
116	sample	edge	Av5	Ha4	0	Av5--Ha4	22	724	53	5	101	1
117	sample	edge	AV6	Ha4	0,0297487528688923	AV6--Ha4	22	724	137	137	137	1
118	sample	edge	Ha1	Ha4	0,0479176808434878	Ha1--Ha4	22	724	155	155	155	1
119	sample	edge	Ha2	Ha4	0,0884568879569508	Ha2--Ha4	22	724	187	187	187	1
120	sample	edge	Ha3	Ha4	0,165284331620483	Ha3--Ha4	22	724	213	213	213	1
121	sample	edge	In1	Ha5	0	In1--Ha5	22	724	53	5	101	1
122	sample	edge	In2	Ha5	0	In2--Ha5	22	724	53	5	101	1
123	sample	edge	In3	Ha5	0	In3--Ha5	22	724	53	5	101	1
124	sample	edge	In4	Ha5	0	In4--Ha5	22	724	53	5	101	1
125	sample	edge	In5	Ha5	0,0565642393084056	In5--Ha5	22	724	166	166	166	1
126	sample	edge	In6	Ha5	0,148765095486648	In6--Ha5	22	724	210	210	210	1
127	sample	edge	Av1	Ha5	0,0197646414876488	Av1--Ha5	22	724	124	124	124	1
128	sample	edge	Av2	Ha5	0	Av2--Ha5	22	724	53	5	101	1
129	sample	edge	Av3	Ha5	0	Av3--Ha5	22	724	53	5	101	1
130	sample	edge	Av4	Ha5	0	Av4--Ha5	22	724	53	5	101	1
131	sample	edge	Av5	Ha5	0	Av5--Ha5	22	724	53	5	101	1
132	sample	edge	AV6	Ha5	0,182529871062071	AV6--Ha5	22	724	220	220	220	1
133	sample	edge	Ha1	Ha5	0,0962523262956294	Ha1--Ha5	22	724	192	192	192	1
134	sample	edge	Ha2	Ha5	0,182136194820675	Ha2--Ha5	22	724	219	219	219	1
135	sample	edge	Ha3	Ha5	0,0848587948538354	Ha3--Ha5	22	724	185	185	185	1
136	sample	edge	Ha4	Ha5	0,0572582880803163	Ha4--Ha5	22	724	168	168	168	1
137	sample	edge	In1	Nb1	0	In1--Nb1	22	724	53	5	101	1
138	sample	edge	In2	Nb1	0,0547920504662681	In2--Nb1	22	724	164	164	164	1
139	sample	edge	In3	Nb1	0	In3--Nb1	22	724	53	5	101	1
140	sample	edge	In4	Nb1	0	In4--Nb1	22	724	53	5	101	1
141	sample	edge	In5	Nb1	0,12825571447746	In5--Nb1	22	724	203	203	203	1
142	sample	edge	In6	Nb1	0	In6--Nb1	22	724	53	5	101	1
143	sample	edge	Av1	Nb1	0	Av1--Nb1	22	724	53	5	101	1
144	sample	edge	Av2	Nb1	0,0561494795107922	Av2--Nb1	22	724	165	165	165	1
145	sample	edge	Av3	Nb1	0	Av3--Nb1	22	724	53	5	101	1
146	sample	edge	Av4	Nb1	0,0360130128582801	Av4--Nb1	22	724	145	145	145	1
147	sample	edge	Av5	Nb1	0	Av5--Nb1	22	724	53	5	101	1
148	sample	edge	AV6	Nb1	0	AV6--Nb1	22	724	53	5	101	1
149	sample	edge	Ha1	Nb1	0,0613799790402784	Ha1--Nb1	22	724	171	171	171	1
150	sample	edge	Ha2	Nb1	0	Ha2--Nb1	22	724	53	5	101	1
151	sample	edge	Ha3	Nb1	0,0731278994258201	Ha3--Nb1	22	724	179	179	179	1
152	sample	edge	Ha4	Nb1	0	Ha4--Nb1	22	724	53	5	101	1
153	sample	edge	Ha5	Nb1	0,023559154314683	Ha5--Nb1	22	724	132	132	132	1
154	sample	edge	In1	Nb2	-0,0104705611551495	In1--Nb2	22	724	4	4	4	1
155	sample	edge	In2	Nb2	0	In2--Nb2	22	724	53	5	101	1
156	sample	edge	In3	Nb2	0	In3--Nb2	22	724	53	5	101	1
157	sample	edge	In4	Nb2	0	In4--Nb2	22	724	53	5	101	1
158	sample	edge	In5	Nb2	0,069781008851378	In5--Nb2	22	724	176	176	176	1
159	sample	edge	In6	Nb2	-0,0501434450394238	In6--Nb2	22	724	1	1	1	1
160	sample	edge	Av1	Nb2	0	Av1--Nb2	22	724	53	5	101	1
161	sample	edge	Av2	Nb2	0,00544822154821849	Av2--Nb2	22	724	106	106	106	1
162	sample	edge	Av3	Nb2	0	Av3--Nb2	22	724	53	5	101	1
163	sample	edge	Av4	Nb2	0,147386216061951	Av4--Nb2	22	724	209	209	209	1
164	sample	edge	Av5	Nb2	0,0312186473610448	Av5--Nb2	22	724	138	138	138	1
165	sample	edge	AV6	Nb2	0,0698721684766654	AV6--Nb2	22	724	177	177	177	1
166	sample	edge	Ha1	Nb2	0	Ha1--Nb2	22	724	53	5	101	1
167	sample	edge	Ha2	Nb2	0	Ha2--Nb2	22	724	53	5	101	1
168	sample	edge	Ha3	Nb2	0,00754034047219238	Ha3--Nb2	22	724	109	109	109	1
169	sample	edge	Ha4	Nb2	0	Ha4--Nb2	22	724	53	5	101	1
170	sample	edge	Ha5	Nb2	0	Ha5--Nb2	22	724	53	5	101	1
171	sample	edge	Nb1	Nb2	0,272329412162352	Nb1--Nb2	22	724	230	230	230	1
172	sample	edge	In1	Sd1	0,0726359858353707	In1--Sd1	22	724	178	178	178	1
173	sample	edge	In2	Sd1	0,11192487936549	In2--Sd1	22	724	198	198	198	1
174	sample	edge	In3	Sd1	0,00485904915736915	In3--Sd1	22	724	105	105	105	1
175	sample	edge	In4	Sd1	0	In4--Sd1	22	724	53	5	101	1
176	sample	edge	In5	Sd1	0	In5--Sd1	22	724	53	5	101	1
177	sample	edge	In6	Sd1	0	In6--Sd1	22	724	53	5	101	1
178	sample	edge	Av1	Sd1	0,00763118564647341	Av1--Sd1	22	724	110	110	110	1
179	sample	edge	Av2	Sd1	0	Av2--Sd1	22	724	53	5	101	1
180	sample	edge	Av3	Sd1	0,0206582060665397	Av3--Sd1	22	724	127	127	127	1
181	sample	edge	Av4	Sd1	0,0430862406840799	Av4--Sd1	22	724	149	149	149	1
182	sample	edge	Av5	Sd1	0	Av5--Sd1	22	724	53	5	101	1
183	sample	edge	AV6	Sd1	0	AV6--Sd1	22	724	53	5	101	1
184	sample	edge	Ha1	Sd1	0,057006880138	Ha1--Sd1	22	724	167	167	167	1
185	sample	edge	Ha2	Sd1	0,0351862296776795	Ha2--Sd1	22	724	144	144	144	1
186	sample	edge	Ha3	Sd1	0	Ha3--Sd1	22	724	53	5	101	1
187	sample	edge	Ha4	Sd1	0,00141901150405648	Ha4--Sd1	22	724	102	102	102	1
188	sample	edge	Ha5	Sd1	0	Ha5--Sd1	22	724	53	5	101	1
189	sample	edge	Nb1	Sd1	-0,0127361905078441	Nb1--Sd1	22	724	3	3	3	1
190	sample	edge	Nb2	Sd1	0	Nb2--Sd1	22	724	53	5	101	1
191	sample	edge	In1	Sd2	0,0291205430864578	In1--Sd2	22	724	136	136	136	1
192	sample	edge	In2	Sd2	0,0229527791814997	In2--Sd2	22	724	130	130	130	1
193	sample	edge	In3	Sd2	0	In3--Sd2	22	724	53	5	101	1
194	sample	edge	In4	Sd2	0	In4--Sd2	22	724	53	5	101	1
195	sample	edge	In5	Sd2	0	In5--Sd2	22	724	53	5	101	1
196	sample	edge	In6	Sd2	0,121135365405026	In6--Sd2	22	724	201	201	201	1
197	sample	edge	Av1	Sd2	0	Av1--Sd2	22	724	53	5	101	1
198	sample	edge	Av2	Sd2	0,024396524486805	Av2--Sd2	22	724	133	133	133	1
199	sample	edge	Av3	Sd2	0,00349326583537948	Av3--Sd2	22	724	104	104	104	1
200	sample	edge	Av4	Sd2	0,0223005770511139	Av4--Sd2	22	724	128	128	128	1
201	sample	edge	Av5	Sd2	0	Av5--Sd2	22	724	53	5	101	1
202	sample	edge	AV6	Sd2	0,0423254741124768	AV6--Sd2	22	724	148	148	148	1
203	sample	edge	Ha1	Sd2	0	Ha1--Sd2	22	724	53	5	101	1
204	sample	edge	Ha2	Sd2	0,128756686531722	Ha2--Sd2	22	724	204	204	204	1
205	sample	edge	Ha3	Sd2	0,0649623363097296	Ha3--Sd2	22	724	173	173	173	1
206	sample	edge	Ha4	Sd2	0,0577543661368511	Ha4--Sd2	22	724	169	169	169	1
207	sample	edge	Ha5	Sd2	0,043514086749237	Ha5--Sd2	22	724	150	150	150	1
208	sample	edge	Nb1	Sd2	0	Nb1--Sd2	22	724	53	5	101	1
209	sample	edge	Nb2	Sd2	0	Nb2--Sd2	22	724	53	5	101	1
210	sample	edge	Sd1	Sd2	0,402830096489572	Sd1--Sd2	22	724	231	231	231	1
211	sample	edge	In1	Sd3	0,054607722030834	In1--Sd3	22	724	163	163	163	1
212	sample	edge	In2	Sd3	0,0204953249255483	In2--Sd3	22	724	125	125	125	1
213	sample	edge	In3	Sd3	0	In3--Sd3	22	724	53	5	101	1
214	sample	edge	In4	Sd3	0	In4--Sd3	22	724	53	5	101	1
215	sample	edge	In5	Sd3	0,08882262814415	In5--Sd3	22	724	189	189	189	1
216	sample	edge	In6	Sd3	0,0331904629698969	In6--Sd3	22	724	139	139	139	1
217	sample	edge	Av1	Sd3	0	Av1--Sd3	22	724	53	5	101	1
218	sample	edge	Av2	Sd3	0	Av2--Sd3	22	724	53	5	101	1
219	sample	edge	Av3	Sd3	0	Av3--Sd3	22	724	53	5	101	1
220	sample	edge	Av4	Sd3	0	Av4--Sd3	22	724	53	5	101	1
221	sample	edge	Av5	Sd3	0,016553843659625	Av5--Sd3	22	724	119	119	119	1
222	sample	edge	AV6	Sd3	0,0488123486413124	AV6--Sd3	22	724	158	158	158	1
223	sample	edge	Ha1	Sd3	0	Ha1--Sd3	22	724	53	5	101	1
224	sample	edge	Ha2	Sd3	0,00640318743221886	Ha2--Sd3	22	724	108	108	108	1
225	sample	edge	Ha3	Sd3	0,0689840791060484	Ha3--Sd3	22	724	174	174	174	1
226	sample	edge	Ha4	Sd3	0,1734579076791	Ha4--Sd3	22	724	217	217	217	1
227	sample	edge	Ha5	Sd3	0,137791042145818	Ha5--Sd3	22	724	207	207	207	1
228	sample	edge	Nb1	Sd3	0,00591061123205442	Nb1--Sd3	22	724	107	107	107	1
229	sample	edge	Nb2	Sd3	0	Nb2--Sd3	22	724	53	5	101	1
230	sample	edge	Sd1	Sd3	0,115852977632014	Sd1--Sd3	22	724	199	199	199	1
231	sample	edge	Sd2	Sd3	0,0513674778948055	Sd2--Sd3	22	724	162	162	162	1
232	sample	strength	In1		0,917859856622425	In1	22	724	9	9	9	1
233	sample	strength	In2		1,02090132643625	In2	22	724	16	16	16	1
234	sample	strength	In3		1,06533668126526	In3	22	724	18	18	18	1
235	sample	strength	In4		1,1112062116673	In4	22	724	20	20	20	1
236	sample	strength	In5		0,883661450233235	In5	22	724	5	5	5	1
237	sample	strength	In6		1,20811773428983	In6	22	724	22	22	22	1
238	sample	strength	Av1		0,914988166027365	Av1	22	724	8	8	8	1
239	sample	strength	Av2		0,953846654657398	Av2	22	724	12	12	12	1
240	sample	strength	Av3		1,1287475139715	Av3	22	724	21	21	21	1
241	sample	strength	Av4		0,83249322948537	Av4	22	724	4	4	4	1
242	sample	strength	Av5		0,937102796307672	Av5	22	724	11	11	11	1
243	sample	strength	AV6		1,00629724222282	AV6	22	724	14	14	14	1
244	sample	strength	Ha1		0,907607380418204	Ha1	22	724	7	7	7	1
245	sample	strength	Ha2		1,09178428254689	Ha2	22	724	19	19	19	1
246	sample	strength	Ha3		0,936847128649508	Ha3	22	724	10	10	10	1
247	sample	strength	Ha4		0,958703754617098	Ha4	22	724	13	13	13	1
248	sample	strength	Ha5		1,03299373460497	Ha5	22	724	17	17	17	1
249	sample	strength	Nb1		0,724253503995832	Nb1	22	724	2	2	2	1
250	sample	strength	Nb2		0,664190021128375	Nb2	22	724	1	1	1	1
251	sample	strength	Sd1		0,885826932704489	Sd1	22	724	6	6	6	1
252	sample	strength	Sd2		1,01490957927068	Sd2	22	724	15	15	15	1
253	sample	strength	Sd3		0,822249613493426	Sd3	22	724	3	3	3	1
